# Supplementary material for: Maternal exposure to nano-titanium dioxide impedes fetal development via endothelial-to-mesenchymal transition in the placental labyrinth in mice
Source: Part Fibre Toxicol. 2023 Dec 11;20:48. doi: 10.1186/s12989-023-00549-3 (PMC10712190; doi:10.1186/s12989-023-00549-3)
Supplement: Supplementary file 1 — Additional file 1. Table S1: Organ-weight-to-body-weight ratios of maternal mice. [file 12989_2023_549_MOESM1_ESM.xlsx]

## Sheet: Maternal organ index
	Table S1 Organ-weight-to-body-weight ratios of maternal mice
	NC	10 mg/kg	50 mg/kg	250 mg/kg
Heart	7.04±0.40	7.00±0.40	6.67±0.49	6.15±0.20
Liver	70.40±3.83	68.10±4.35	69.08±2.75	67.76±2.89
Spleen	4.07±0.40	4.12±0.26	4.60±0.45	4.31±0.36
Lung	7.15±0.45	7.94±0.90	7.09±0.17	6.89±0.32
Kidney	12.39±0.27	12.45±0.26	12.42±0.34	12.14±0.17
	Organ-weight-to-body-weight ratio = Organ weight(mg)/Maternal body weight(g)*
	We did not observe any significant differences in organ-weight-to-body-weight ratios in maternal organs, including heart, liver, spleen, lung, and kidney
	*TOX-94: Toxicity Studies of 1020 Long Multiwalled Carbon Nanotubes Administered by Inhalation to Sprague Dawley (Hsd:Sprague Dawley® SD®) Rats and B6C3F1/N Mice
	https://ntp.niehs.nih.gov/sites/default/files/ntp/htdocs/st_rpts/tox094_508.pdf
