# Supplementary material for: Maternal exposure to nano-titanium dioxide impedes fetal development via endothelial-to-mesenchymal transition in the placental labyrinth in mice
Source: Part Fibre Toxicol. 2023 Dec 11;20:48. doi: 10.1186/s12989-023-00549-3 (PMC10712190; doi:10.1186/s12989-023-00549-3)
Supplement: Supplementary file 2 — Additional file 2. Table S2 &S3: Mouse and human gene-specific primers used in qPCR. [file 12989_2023_549_MOESM2_ESM.xlsx]

## Sheet: Mouse Primers
Table S2 Mouse gene-specific primers used in qPCR
Ubc	F CCCAGTGACACCATAGAGAATG
	R CCTCCTTGTCCTGGATCTTTG
Tgfb1	F GTCACTGGAGTTGTACGGCA
	R GAAGTTGGCATGGTAGCCCT
Snai1	F TGC CCT CAA GAT GCA CAT CCG A
	R GGG ACA GGA GAA GGG CTT CTC
Slug	F CATCCTTGGGGCGTGTAAGT
	R ATGGCATGGGGGTCTGAAAG
Twist	F ATTCAGACCCTCAAACTGGCG
	R TCTTGGAGTCCAGCTCGTCG
Kdr	F ACACGGTCATCCTCACCAAC
	R GCAATTCTGTCACCCAGGGA
Cd31（Pecam1）	F CTCCAACAGAGCCAGCAGTA
	R GACCACTCCAATGACAACCA
Vim	F CTCGTCACCTTCGTGAATACC
	R CTCTGGTCTCAACCGTCTTAATC
Cdh2	GGATGAAACGGCGGGATAAA
	TCTTCTTCTCCTCCACCTTCTT
Ocln	F TATGAATCTGTGCTGGCGCT
	R GTGCTACCCGTGCCTTAACT
Tjp	F AGATGTTTATGCGGACGGTGG
	R TCCATTGCTGTGCTCTTAGCG

## Sheet: Human Primers
Table S3 Human gene-specific primers used in qPCR
hUBC F	ATTTGGGTCGCAGTTCTTG
hUBC R	TGCCTTGACATTCTCGATGGT
hTGFB1 F	CCTGCCTGTCTGCACTATTC
hTGFB1 R	TGCCCAAGGTGCTCAATAAA
hSMAD2 F	GGAAGAGGAGTGCGCTTATAC
hSMAD2 R	TGCCAGCCATATCTCTGATTAC
hSMAD3 F	CCTGAGTGAAGATGGAGAAACC
hSMAD3 R	GGCTGCAGGTCCAAGTTATTA
hSMAD4 F	TCCAGCATCCACCAAGTAATC
hSMAD4 R	GCAGTGCTGGTAGCATTAGA
hSNAIL F	CCACGAGGTGTGACTAACTATG
hSNAIL R	ACCAAACAGGAGGCTGAAATA
hSLUG F	CTCTCTCCTCTTTCCGGATACT
hSLUG R	GCTTGGACTGTAGTCTTTCCTC
hVIM F	CAGCTTTCAAGTGCCTTTCTG
hVIM R	CTTGTAGGAGTGTCGGTTGTT
hCDH2 F	GAGGGCACATGCAGTAGATATT
hCDH2 R	AACTCAGGTCTGTTGTCATTCA
